# Supplementary material for: Wireless Passive Ceramic Sensor for Far-Field Temperature Measurement at High Temperatures
Source: Sensors (Basel). 2024 Feb 22;24(5):1407. doi: 10.3390/s24051407 (PMC10935068; doi:10.3390/s24051407)
Supplement: Supplementary file 1 [file sensors-24-01407-s001.zip]

Archive with 1 entries (1 files):
- sensors-2872692-supplementary.pdf
